# Supplementary material for: New Doc on the Block: Scoping Review of AI Systems Delivering Motivational Interviewing for Health Behavior Change
Source: J Med Internet Res. 2025 Sep 16;27:e78417. doi: 10.2196/78417 (PMC12485255; doi:10.2196/78417)
Supplement: Multimedia Appendix 3 [file jmir_v27i1e78417_app3.xlsx]

## Sheet: Sheet1
	Multimedia Appendix 3. Comprehensive Overview of Studies Evaluating AI-Based Motivational Interviewing Systems (n = 15)
ID	Author-Year	Study Design	Sample Size	Study Population	Study Purpose	Health Behavior	Outcomes	Description of Experimental and Control Arms	Key Findings or Summary	AI Modality & Type	MI Techniques Applied	Addressed Safety Concerns	Limitations
1	Almusharraf et al. (2020)	Single-arm prospective iterative	121	Adult daily smokers (age 16–60) from UK, US, Canada; recruited via Prolific; no comparison group	To design and iteratively train a chatbot using MI techniques to engage ambivalent smokers	Smoking cessation	Enjoyment, engagement, and readiness to quit	Single-arm; iterative chatbot interaction with training loops between groups (n=11)	Improved chatbot performance (F1 score from 0.63 to 0.82); 34.7% enjoyed the chatbot, 8.3% reported smoking-related benefits	Chatbot; Rule-based +NLP classifier	Open-ended questions, reflections, summaries	Not explicitly addressed	Limited tailoring for user motivation level; brief sessions; no long-term follow-up; self-report bias. No formal evaluation of MI fidelity using expert review or structured coding
2	Brown et al. (2023)	Iterative development study	349	Adult daily smokers (18+ years old) recruited online (via Prolific)	To develop a chatbot using GPT to deliver MI-style generative reflections	Smoking cessation	Readiness, confidence, user experience	Single-arm, MI chatbot with iterative improvements	Users reported increased readiness and confidence to quit; high usability and empathy reported	Chatbot; Generative (GPT-3.5)	Open-ended questions, reflections, affirmations	Not explicitly addressed	No control group; short interaction period; self-report measures only
3	He et al. (2022)	RCT, between-subjects	172	Daily smokers (18+years old); MI vs. neutral chatbot	To evaluate whether an MI-style chatbot could improve user engagement and therapeutic alliance compared to a neutral chatbot	Smoking cessation	Engagement, therapeutic alliance, intention to quit, perceived empathy	MI chatbot vs. neutral chatbot, both delivered brief scripted sessions on smoking cessation	Both groups reported increased motivation to quit; no significant differences in engagement, empathy, or alliance	Chatbot; Rule-based (scripted)	Affirmations, reflections, open questions, change talk	Not explicitly addressed	Short session duration; minimal behavioral impact; subtle differences between conditions; self-reported outcomes only. MI fidelity not rated using structured tools.
4	He et al. (2024)	Mixed Methods RCT	287	Adult daily smokers (18+ years old) recruited online (via Prolific); MI vs. confrontational chatbot	Compare MI chatbot vs. confrontational chatbot on smoking cessation motivation and alliance	Smoking cessation	Motivation to quit, perceived empathy, chatbot alliance, emotional responses	MI chatbot vs. confrontational-style chatbot. Qualitative interviews post-intervention.	MI chatbot lincreased perceived empathy, alliance, and positive affect compared to confrontational style	Chatbot; Rule-based	Reflections, open-ended questions, affirmations, evocation of change talk	Not explicitly addressed	No behavioral follow-up; limited script complexity
5	Herbert et al. (2025)	Prototype evaluation by experts	Not applicable (expert ratings)	Expert reviewers assessing AI responses related to opioid use disorder during pregnancy	Evaluate safety and MI alignment of GPT-4 chatbot content	Opioid use disorder treatment during pregnancy	Safety, MI alignment (expert-rated)	No user arms; expert validation only	GPT-4 outputs were considered safe and MI-consistent by expert reviewers	Chatbot; Generative (GPT-4)	Empathy, affirmations	Expert validation for safety and MI consistency	No live user testing; evaluated only by experts in single-turn scenarios
6	Kumar et al. (2024)	Algorithm development and validation study	50 transcripts (150 responses)	Expert reviewers evaluated AI outputs	To generate and validate backward-looking complex reflections (BLCRs) using GPT-4 for MI chatbot	Smoking cessation	Acceptability of BLCRs generated; interrater agreement	No arms; expert-coded outputs	88% of generated reflections were rated acceptable; raters agreed 80-88% of the time; method shows promise for use in MI-based digital agents	Chatbot (text-based); GPT-4	Reflections (complex, backward-looking), inferred meaning	Expert validation for reflection quality	No end-user interaction; single utterances only; tested only on fixed 5-question format
7	Leeuwis & He (2023)	RCT, between subjects	233	People who smoke (18+ years old) recruited online; MI vs. confrontational chatbot (CC)	To compare effects of an MI-style vs. confrontational chatbot on smoking cessation intent, moderated by self-efficacy and autonomy	Smoking cessation	Quit intention, user satisfaction, therapeutic alliance	MI chatbot: reflective, affirming, autonomy-supportive responses vs. CC chatbot: directive, confrontational prompts	No significant group differences in quit intention, but MI group had higher satisfaction among those with high self-efficacy	Chatbot (text-based); rule-based (Flow.ai)	Open-ended questions, affirmations, reflections	Not explicitly addressed	One-time exposure; limited generalizability; moderate overlap between chatbot tones; self-reported intention vs. actual behavior change
8	Li et al. (2024)	Pilot feasibility and acceptability	Qualitative Interviews n=15; expert eval n=5; pilot test n=12	Adults in Hong Kong who were vaccine-hesitant (mostly aged 18–29, predominantly female)	To develop and preliminarily evaluate a theory-based AI chatbot (“Auricle”) integrating motivational interviewing (MI) to reduce COVID-19 vaccine hesitancy	Vaccine hesitancy (COVID-19)	Vaccine literacy, confidence, readiness, intention	Single-arm pilot test of a 5-module web-based intervention with integrated MI chatbot; no control group	Significant improvements in vaccine literacy (p=0.021) and vaccine confidence (p=0.027); non-significant improvement in readiness and intention	Web-based chatbot; Rule-based	Open-ended questions, reflections, evocation, affirmations	Not explicitly addressed	Small, non-representative sample; lack of control group; no long-term follow-up. MI fidelity not rated using structured tools
9	Meywirth et al. (2024)	Qualitative prototype evaluation	11	Adults in Germany interested in improving fitness/nutrition; varying LLM familiarity	To design and evaluate an LLM-based MI intervention for lifestyle behavior change	Physical activity and nutrition	Engagement, goal-setting, perceived support	Single-arm qualitative evaluation of GPT-3.5–based MI prototype (no control group)	Users appreciated autonomy support and personalized planning; prototype encouraged reflective thinking and was motivational. Some requested better emotional alignment and deeper goal assessment	Chatbot (text-based), LLM (GPT-3.5)	Open-ended questions, affirmations, reflections	Expert review for MI alignment and safety	Small, non-diverse sample; lack of behavioral outcome data; prototype evaluation only; no MI fidelity rating
10	Park et al. (2019)	Qualitative case study	30 (10 interviewed)	College students in South Korea	To design and test a chatbot delivering a brief MI-based stress management conversation	Stress management	User feedback, design insights	Single-arm prototype interaction, followed by interview	Users found chatbot helpful and human-like; emphasized importance of personalization and trust	Text chatbot; Rule-based	Open-ended questions, reflections	Safety concern acknowledged; no formal evaluation	Small sample, limited interactivity, no control group or measured behavioral outcomes
11	Prochaska et al. (2021)	Single arm pre/post pilot	101	Adults (18–65) with problematic substance use, recruited online	To evaluate feasibility, usability, and preliminary effects of an MI-informed digital agent (W-SUDs)	Substance use reduction	Usability, craving reduction, engagement, confidence	No control; participants used W-SUDs for 8 weeks	Significant reduction in substance cravings and high acceptability; W-SUDs seen as nonjudgmental and helpful	Conversational agent (Woebot), rule-based + NLP	Open-ended prompts, affirmations, evocation of change talk	Not addressed	No control group, self-reported measures, short duration. MI fidelity not rated using structured tools
12	Shah et al. (2022)	Iterative usability	21	Screen-positive individuals for eating disorders (ED)	To develop and refine a chatbot ("Alex") pairing with ED screening to encourage treatment engagement	Eating disorder treatment seeking	System Usability Scale (SUS), the Usefulness, Satisfaction, and Ease of Use (USE), qualitative feedback	Single-arm, four-cycle iterative design of psychoeducation + MI + recommendations chatbot	High usability scores (“good”‑“excellent”), perceived as human-like, supportive, and motivating	Chatbot; Rule-based decision-tree logic	Open-ended questions, reflections + Psychoeducation	Not addressed	Small sample; focused on acceptability rather than efficacy; potential self-selection bias
13	Steenstra et al. (2024)	Three-part evaluation study (MI fidelity, safety, usability)	40 in Study 1, 12 transcripts in Study 2, 8 MI experts in Study 3	Lay participants, MI experts role-playing clients	Evaluate whether a GPT-4-powered virtual agent can replicate MI for alcohol use counseling	Alcohol misuse	MI competency, safety, usability, therapeutic alliance	LLM-generated vs. human counselor responses (Study 1 & 2); expert ratings after role-play sessions (Study 3)	LM counselor performed as well or better than humans on MI metrics; experts rated agent above therapeutic thresholds	Virtual agent using GPT-4	Open-ended questions, reflections, affirmations, autonomy support, rolling with resistance	Not addressed	Role-play scenarios, potential familiarity with dataset, limited generalizability, static prompt
14	Yeo et al. (2024)	Feasibility study	24	Patients with alcohol-associated cirrhosis	Evaluate feasibility and usability of an AI conversational agent in VR setting	Alcohol reduction	Feasibility, usability	Single-arm feasibility evaluation	85% of participants found the VR agent beneficial; users reported high engagement and saw the tool as supportive and easy to use, though some noted limited emotional nuance	Conversational agent in virtual reality (rule-based dialogue)	Open-ended questions, reflections, affirmations	Safety risks acknowledged (LLM-generated content)	Small sample, feasibility only, limited generalizability. No formal fidelity evaluation was conducted.
15	Yoon et al. (2024)	Qualitative	33	Patients with type 2 diabetes mellitus (T2DM), aged ≥40, Singapore	Explore acceptability and preferences for app-based MI to support diabetes self-management	Diabetes self-management	Acceptability, user feedback on MI features	No arms; preference exploration only	Users saw app-based MI as motivating and reflective but noted concerns about autonomy and missing human connection; they suggested personalized, interactive features to enhance engagement.	Mobile App with AI-powered nudges (rule-based and ML elements)	Goal setting, confidence/importance rulers, self-reflection prompts	Not addressed	Lack of female/diverse ethnic participants; no real app used; selection bias likely. It did not evaluate fidelity through structured coding or expert review of chatbot responses.
Abbreviations: AI= Articial Intelligence; LLM= Large Language Model; VR= Virtual Reality; MI= Motivational Interviewing; RCT= Randomized Controlled Trial
References
4	Brown A, Kumar AT, Melamed O, et al. A Motivational Interviewing Chatbot With Generative Reflections for Increasing Readiness to Quit Smoking: Iterative Development Study. JMIR Ment Health. 2023;10:e49132. doi:10.2196/49132
5	Kumar AT, Wang C, Dong A, Rose J. Generation of Backward-Looking Complex Reflections for a Motivational Interviewing–Based Smoking Cessation Chatbot Using GPT-4: Algorithm Development and Validation. JMIR Ment Health. 2024;11:e53778. doi:10.2196/53778
6	Herbert D, Westendorf J, Farmer M, Reeder B. Generative AI-Derived Information About Opioid Use Disorder Treatment During Pregnancy. J Stud Alcohol Drugs. 2025. doi:10.15288/jsad.24-00319
7	Prochaska JJ, Vogel EA, Chieng A, et al. A Therapeutic Relational Agent for Reducing Problematic Substance Use (Woebot): Development and Usability Study. J Med Internet Res. 2021;23(3):e24850. doi:10.2196/24850
8	Yoon S, Tang H, Tan CM, et al. Acceptability of Mobile App–Based Motivational Interviewing and Preferences for App Features to Support Self-Management in Patients With Type 2 Diabetes. JMIR Diabetes. 2024;9:e48310. doi:10.2196/48310
9	Yeo Y, Clark A, Mehra M, et al. Feasibility and Usability of an Artificial Intelligence-Enabled Conversational Agent in Virtual Reality for Patients with Alcohol-Associated Cirrhosis. J Med Extended Reality. 2024;1(1):257-270. doi:10.1089/jmxr.2024.0033
10. Leeuwis L, He L. Hi, I’m Cecil(y) the Smoking Cessation Chatbot: The Effectiveness of Motivational Interviewing and Confrontational Counseling Chatbots and the Moderating Role of the Need for Autonomy and Self-efficacy. In: Følstad A, et al. Chatbot Research and Design. CONVERSATIONS 2022. Lecture Notes in Computer Science, vol 13815. Springer; 2023. doi:10.1007/978-3-031-25581-6_1
11. Li Y, Lee KC, Bressington D, et al. A Theory and Evidence-Based Artificial Intelligence-Driven Motivational Digital Assistant to Decrease Vaccine Hesitancy: Intervention Development and Validation. Vaccines (Basel). 2024;12(7):708. doi:10.3390/vaccines12070708
21. Almusharraf F, Rose J, Selby P. Engaging Unmotivated Smokers to Move Toward Quitting: Design of Motivational Interviewing–Based Chatbot Through Iterative Interactions. J Med Internet Res. 2020;22(11):e20251. doi:10.2196/20251
22. He L, Basar E, Wiers RW, et al. Can Chatbots Help to Motivate Smoking Cessation? A Study on the Effectiveness of Motivational Interviewing on Engagement and Therapeutic Alliance. BMC Public Health. 2022;22:726. doi:10.1186/s12889-022-13115-x
23. He L, Basar E, Krahmer E, et al. Effectiveness and User Experience of a Smoking Cessation Chatbot: Mixed Methods Study Comparing Motivational Interviewing and Confrontational Counseling. J Med Internet Res. 2024;26:e53134. doi:10.2196/53134
24. Meywirth, S. Designing a Large Language Model-Based Coaching Intervention for Lifestyle Behavior Change. In: Mandviwalla, M., Söllner, M., Tuunanen, T. (eds) Design Science Research for a Resilient Future. DESRIST 2024. Lecture Notes in Computer Science, vol 14621. Springer, Cham. https://doi.org/10.1007/978-3-031-61175-9_6
25. Park S, Choi J, Lee S, et al. Designing a Chatbot for a Brief Motivational Interview on Stress Management: Qualitative Case Study. J Med Internet Res. 2019;21(4):e12231. doi:10.2196/12231
26. Shah J, DePietro B, D’Adamo L, et al. Development and Usability Testing of a Chatbot to Promote Mental Health Services Use Among Individuals With Eating Disorders Following Screening. Int J Eat Disord. 2022;55(11):1523–1535. doi:10.1002/eat.23798
27. Steenstra I, Nouraei F, Arjmand M, Bickmore T. Virtual Agents for Alcohol Use Counseling: Exploring LLM-Powered Motivational Interviewing. In Proceedings of the 24th ACM International Conference on Intelligent Virtual Agents (IVA '24). 2024. Association for Computing Machinery, New York, NY, USA, Article 20, 1–10. https://doi.org/10.1145/3652988.3673932
